# Supplementary material for: Metabolite profiling and bioactivity of Cicerbita alpina (L.) Wallr. (Asteraceae, Cichorieae)
Source: Plants (Basel). 2023 Feb 23;12(5):1009. doi: 10.3390/plants12051009 (PMC10005263; doi:10.3390/plants12051009)
Supplement: Supplementary file 1 [file plants-12-01009-s001.zip]

Archive with 1 entries (1 files):
- plants-2219578-supplementary.pdf
